# Supplementary material for: Transcriptomic Profiling of Carboplatin- and Paclitaxel-Resistant Lung Adenocarcinoma Cells Reveals CSF3 as a Potential Biomarker for the Carboplatin Plus Paclitaxel Doublet Regimens
Source: Curr Issues Mol Biol. 2024 Dec 11;46(12):13951–69. doi: 10.3390/cimb46120834 (PMC11727171; doi:10.3390/cimb46120834)
Supplement: Supplementary file 1 [file cimb-46-00834-s001.zip]

Archive with 1 entries (1 files):
- cimb-3357083-supplementary.pdf
